# Supplementary material for: Non-Isothermal Crystallization Kinetics of Montmorillonite/Polyamide 610 Nanocomposites
Source: Nanomaterials (Basel). 2023 Jun 6;13(12):1814. doi: 10.3390/nano13121814 (PMC10302243; doi:10.3390/nano13121814)
Supplement: Supplementary file 1 [file nanomaterials-13-01814-s001.zip]

Archive with 1 entries (1 files):
- nanomaterials-2387196-supplementary.pdf
